# Supplementary material for: Peripheral Blood IFN Responses to Toll-Like Receptor 1/2 Signaling Associate with Longer Survival in Men with Metastatic Prostate Cancer Treated with Sipuleucel-T
Source: Cancer Res Commun. 2024 Oct 18;4(10):2724–33. doi: 10.1158/2767-9764.CRC-24-0439 (PMC11487532; doi:10.1158/2767-9764.CRC-24-0439)
Supplement: Table S1 — Clinical cohort characteristics [file crc-24-0439_table_s1_suppst1.xlsx]

## Sheet: PRIME cohort
Subject No.	RACE	Collection time point	OS (in days)		Age (in Years)	ECOG	PSA
1	Caucasian	week 14 post-sip-T	1173	DECEASED	60	0	1.9
3	Caucasian	Week 10 post-sip-T	1145	DECEASED	67	0	2.88
4	Caucasian	Week 39 post-sip-T	1465	ALIVE	74	0	15.6
5	Caucasian	Week 26 post-sip-T	779	DECEASED	82	0	5.5
6	Caucasian	Week 6 post-sip-T	93	DECEASED	70	0	18.1
7	Caucasian	Baseline	586	DECEASED	77	0	187.6
9	Caucasian	Week 39 post-sip-T	1034	DECEASED	63	0	18.1
11	Caucasian	week 14 post-sip-T	1366	ALIVE	78	0	22.65
12	Caucasian	week 14 post-sip-T	672	ALIVE	69	0	0.65
13	Caucasian	week 14 post-sip-T	1345	DECEASED	56	0	19.4
14	Caucasian	Week 39 post-sip-T	1441	ALIVE	62	0	4.5
15	Caucasian	Week 6 post-sip-T	1034	DECEASED	75	0	7.3
16	Caucasian	Baseline	216	DECEASED	85	1	11.52
20	Caucasian	Week 6 post-sip-T	656	DECEASED	52	0	28.02
22	Black or African American	Week 6 post-sip-T	1381	ALIVE	75	1	61.6
23	Caucasian	Week 6 post-sip-T	548	DECEASED	60	0	19.59
24	Caucasian	Week 26 post-sip-T	650	DECEASED	68	0	3.2
26	Caucasian	Week 39 post-sip-T	394	DECEASED	53	0	4.51
28	Caucasian	Week 6 post-sip-T	311	DECEASED	81	1	3.4
29	Black or African American	Week 10 post-sip-T	232	DECEASED	76	1	48.9
30	Caucasian	Week 6 post-sip-T	1132	DECEASED	76	0	17
31	Caucasian	Week 6 post-sip-T	1287	ALIVE	84	1	10.91
32	Caucasian	Baseline	65	DECEASED	75	1	248.6
34	Caucasian	Week 6 post-sip-T	940	DECEASED	82	0	6.91
35	Black or African American	week 14 post-sip-T	1370	ALIVE	62	0	0.5
36	Caucasian	Week 6 post-sip-T	1310	ALIVE	69	0	1.57
37	Caucasian	Week 6 post-sip-T	1353	ALIVE	69	0	3
38	Caucasian	Week 26 post-sip-T	1360	ALIVE	64	0	0.37
39	Caucasian	Week 26 post-sip-T	774	DECEASED	89	1	3227
40	Caucasian	Baseline	77	DECEASED	81	1	56.96
41	Caucasian	Baseline	8	DECEASED	81	1	0.4
42	Caucasian	Week 6 post-sip-T	309	DECEASED	68	0	118.65
43	Caucasian	Week 6 post-sip-T	246	DECEASED	76	0	198.1
44	Caucasian	Week 6 post-sip-T	874	DECEASED	74	0	35.8
45	Caucasian	Week 6 post-sip-T	1304	ALIVE	78	0	15.6
46	Caucasian	Baseline	1276	ALIVE	79	0	1.58
47	Caucasian	Week 39 post-sip-T	1292	ALIVE	66	0	10.71
48	Caucasian	week 14 post-sip-T	973	DECEASED	66	0	5.7
49	Black or African American	week 14 post-sip-T	1260	ALIVE	71	0	13.41
50	Caucasian	Week 26 post-sip-T	400	ALIVE	64	0	4.47
51	Caucasian	week 14 post-sip-T	1297	ALIVE	83	0	10.7
53	Caucasian	week 14 post-sip-T	535	DECEASED	72	1	150
54	Caucasian	Week 6 post-sip-T	1311	ALIVE	72	0	1.25
55	Caucasian	Week 6 post-sip-T	378	DECEASED	76	0	5.2
57	Caucasian	Week 6 post-sip-T	159	DECEASED	64	0	21.04
58	Black or African American	week 14 post-sip-T	1275	ALIVE	62	0	0.1
59	Caucasian	week 14 post-sip-T	844	DECEASED	86	0	20.59
60	Caucasian	week 14 post-sip-T	842	DECEASED	72	0	7.27
61	Caucasian	week 14 post-sip-T	375	ALIVE	78	0	15.3
62	Caucasian	Week 6 post-sip-T	170	DECEASED	74	1	7.66
63	Caucasian	Week 6 post-sip-T	409	DECEASED	79	0	5.64
64	Caucasian	Baseline	80	DECEASED	79	0	1020.94
65	Caucasian	Week 6 post-sip-T	78	ALIVE	66	0	15.8
66	Caucasian	Week 10 post-sip-T	221	DECEASED	82	3	1.19
67	Caucasian	Week 6 post-sip-T	1150	DECEASED	64	0	0.179
68	Caucasian	Week 6 post-sip-T	979	ALIVE	59	0	0.47
69	Caucasian	Week 10 post-sip-T	81	DECEASED	81	0	25.06
70	Black or African American	Week 10 post-sip-T	507	DECEASED	67	0	57.5
71	Caucasian	Baseline	1261	ALIVE	71	0	15.5
72	Caucasian	Week 6 post-sip-T	1147	ALIVE	64	0	0.05
75	Black or African American	week 14 post-sip-T	125	ALIVE	79	0	92.16
76	Caucasian	week 14 post-sip-T	1117	ALIVE	73	0	9.53
77	Black or African American	Week 6 post-sip-T	1132	DECEASED	66	0	17.71
78	Caucasian	week 14 post-sip-T	510	DECEASED	70	1	7.37
80	Caucasian	Week 6 post-sip-T	1243	ALIVE	73	1	0.84
81	Caucasian	Week 6 post-sip-T	694	DECEASED	58	1	4.39
83	Caucasian	Week 6 post-sip-T	486	DECEASED	76	0	9.6
84	Caucasian	Week 6 post-sip-T	1033	DECEASED	69	3	164.73
86	Caucasian	Week 6 post-sip-T	418	DECEASED	56	0	2.6
87	Caucasian	Week 6 post-sip-T	960	DECEASED	66	0	81.43
88	Black or African American	Week 6 post-sip-T	1211	ALIVE	78	1	4.7
90	Black or African American	Week 6 post-sip-T	774	DECEASED	51	1	6.12
91	Caucasian	Week 6 post-sip-T	450	DECEASED	73	1	47
92	Caucasian	Week 10 post-sip-T	1032	ALIVE	58	0	0.28
93	Caucasian	Baseline	1208	ALIVE	83	1	273
94	Caucasian	Baseline	453	DECEASED	67	0	1.8
96	Caucasian	Week 6 post-sip-T	1036	DECEASED	86	0	2.2
97	Caucasian	Week 6 post-sip-T	1178	DECEASED	69	0	27.1
98	Caucasian	Week 6 post-sip-T	1195	ALIVE	56	0	3.37
100	Caucasian	Week 6 post-sip-T	1188	ALIVE	69	0	1.6
101	Black or African American	Baseline	387	ALIVE	64	0	69.4
102	Caucasian	Week 6 post-sip-T	181	DECEASED	89	2	5.93
103	Black or African American	Baseline	513	DECEASED	82	1	10.4
104	Caucasian	Week 39 post-sip-T	1176	ALIVE	77	1	4.2
105	Black or African American	Week 6 post-sip-T	1181	ALIVE	53	1	3.7
107	Caucasian	Week 10 post-sip-T	237	DECEASED	86	0	13.7
108	Black or African American	Week 6 post-sip-T	1188	ALIVE	75	0	22.29
109	Caucasian	Week 6 post-sip-T	630	DECEASED	76	1	10.7
110	Caucasian	Week 6 post-sip-T	1107	ALIVE	78	0	0.26
113	Caucasian	Week 6 post-sip-T	1087	DECEASED	62	0	36.86
114	Caucasian	Baseline	461	DECEASED	68	0	11.4
115	Caucasian	week 14 post-sip-T	444	DECEASED	72	0	3.3
118	Caucasian	Week 52 post-sip-T	1091	ALIVE	72	0	26.52
119	Caucasian	Week 10 post-sip-T	1146	ALIVE	80	1	2.84
121	Caucasian	Week 10 post-sip-T	1070	ALIVE	62	0	37.92
123	Caucasian	Week 6 post-sip-T	476	DECEASED	84	0	24
124	Caucasian	Week 6 post-sip-T	907	DECEASED	64	0	10.6
125	Caucasian	week 14 post-sip-T	527	ALIVE	89	1	38.11
126	Caucasian	Week 10 post-sip-T	800	DECEASED	77	0	2.5
127	Black or African American	week 14 post-sip-T	140	DECEASED	74	0	354.6
129	Caucasian	Week 6 post-sip-T	665	ALIVE	69	0	6.28
130	Caucasian	Week 6 post-sip-T	518	ALIVE	60	0	Missing
131	Caucasian	Baseline	465	ALIVE	79	0	21.11
132	Caucasian	Week 6 post-sip-T	483	ALIVE	82	2	62.4
133	Caucasian	Week 6 post-sip-T	330	ALIVE	71	0	1.11
134	Caucasian	Week 10 post-sip-T	98	DECEASED	86	0	Missing

## Sheet: KCI cohort
Sample ID	Race(1 = non-AA; 3 = AA)	Collection time point	SURVIVAL_STATUS	Time (Days)	Age	PSA (ng/ml)	ECOG	Time since diagnosis (days)	Prior therapies	Pattern of disease spread
2	1	Baseline (pre- SipT)	DECEASED	2408	57	34.5	1	2762	concurrent leuprolide, bicalutamide	bone
3	1	Baseline (pre- SipT)	DECEASED	2851	73	1.2	1	3163	leuprolide	bone
4	1	Baseline (pre- SipT)	DECEASED	183	80	46.2	1	639	leuprolide	bone
5	3	Baseline (pre- SipT)	ALIVE	2703	75	104	0	7432	leuprolide, bicalutamide	lymph node
6	3	Baseline (pre- SipT)	DECEASED	2375	71	18	1	4155	leuprolide, bicalutamide	bone
7	1	Baseline (pre- SipT)	DECEASED	808	80	8.9	1	3930	leuprolide	bone
8	1	Baseline (pre- SipT)	DECEASED	420	54	5.2	0	1617	leuprolide, bicalutamide	bone, lymph node
10	3	Baseline (pre- SipT)	DECEASED	2468	76	7	1	596	goserelin	bone
11	3	Baseline (pre- SipT)	DECEASED	497	68	160.7	1	1335	leuprolide, bicalutamide	lymph node
16	1	Baseline (pre- SipT)	ALIVE	2573	65	28	0	6100	bicalutamide, finasteride, dutasteride, leuprolide	lymph node
17	3	Baseline (pre- SipT)	DECEASED	96	61	missing	missing	missing	missing	missing
19	1	Baseline (pre- SipT)	DECEASED	1619	68	1.2	1	5992	leuprolide, bicalutamide, abiraterone	bone
21	1	Baseline (pre- SipT)	DECEASED	599	57	25.2	1	579	leuprolide, bicalutamide, abiraterone	bladder, lymph node, bone
23	3	Baseline (pre- SipT)	ALIVE	1971	73	51.8	0	7179	leuprolide	bone
24	1	Baseline (pre- SipT)	DECEASED	906	76	32.4	1	458	leuprolide, bicalutamide	bone
25	1	Baseline (pre- SipT)	ALIVE	2288	66	39.6	1	1288	leuprolide	lymph node, bone
33	3	Baseline (pre- SipT)	DECEASED	1805	54	13.8	2	520	leuprolide, bicalutamide, docetaxel	bone
36	1	Baseline (pre- SipT)	DECEASED	969	76	11	0	2849	leuprolide, bicalutamide	bone
37	1	Baseline (pre- SipT)	ALIVE	1801	72	28.3	1	4427	leuprolide	lymph node
38	1	Baseline (pre- SipT)	DECEASED	489	68	189.7	0	288	leuprolide, bicalutamide	lymph node, bone
39	1	Baseline (pre- SipT)	DECEASED	1182	66	missing	missing	missing	missing	missing
44	3	Baseline (pre- SipT)	ALIVE	1354	72	10.24	1	4100	leuprolide, bicalutamide	bone
45	3	Baseline (pre- SipT)	DECEASED	592	59	15.9	0	618	leuprolide	bone
48	3	Baseline (pre- SipT)	DECEASED	663	66	23.84	1	2204	leuprolide, flutamide	bone
50	3	Baseline (pre- SipT)	ALIVE	1135	63	5.664	1	975	leuprolide, enzalutamide	lymph node
51	3	Baseline (pre- SipT)	ALIVE	1031	56	4.915	1	687	leuprolide, docetaxel	lymph node, bone
